# Supplementary material for: Minimum standards for physical therapists providing rehabilitation care for people with chronic respiratory diseases in Japan: An e-Delphi study
Source: PLoS One. 2026 Mar 10;21(3):e0344464. doi: 10.1371/journal.pone.0344464 (PMC12974871; doi:10.1371/journal.pone.0344464)
Supplement: S2 Table — The table lists the final English item labels (as in Table 2), pre-Delphi amendment codes, one-line rationales, and informational source documents. PreDelphi_Amendment_Code reflects changes between the archived draft questionnaire and the final e-Delphi Round questionnaire used in the Delphi survey. ‘Source document(s)’ indicate informational inputs screened during item generation (targeted document review) and do not necessarily represent a single direct source for each item. Notes may include scope clarifications and mapping decisions made when operationalizing broad concepts from source documents into questionnaire items. Committee‑synthesized items were included where needed to reflect the Japanese clinical context. (XLSX) [file pone.0344464.s002.xlsx]

## Sheet: Sheet1
S2 Table. Item-level audit trail of pre-Delphi amendments between the archived draft item list and the final Round 1 e‑Delphi questionnaire items (n = 114).
Item_ID	Domain	Final_Item_English (Table 2)	PreDelphi_Amendment_Code	PreDelphi_Rationale (1 line)	Source_Document(s) (informational input)	Notes
MS001	Domain 1. Possessing Knowledge on the Following Chronic Respiratory Diseases	Guidelines on Chronic Respiratory Diseases	TERM;REWORD	Harmonized terminology with the target population and standardized clinical terminology.	Guideline 2021 (Japan); Committee synthesis
MS002	Domain 1. Possessing Knowledge on the Following Chronic Respiratory Diseases	Guidelines on Respiratory Physical Therapy for Chronic Respiratory Diseases	TERM;REWORD	Harmonized terminology with the target population and standardized clinical terminology.	Guideline 2021 (Japan); Committee synthesis
MS003	Domain 1. Possessing Knowledge on the Following Chronic Respiratory Diseases	Bronchodilators	TERM;REWORD	Minor wording revisions for clarity and terminology harmonization.	Statement 2018 (Japan); Committee synthesis
MS004	Domain 1. Possessing Knowledge on the Following Chronic Respiratory Diseases	Inhalation Devices	REWORD	Simplified wording for consistency and clarity.	Statement 2018 (Japan); Committee synthesis
MS005	Domain 1. Possessing Knowledge on the Following Chronic Respiratory Diseases	Steroids	NONE	No substantive change from the archived draft item.	Takahashi 2021; Committee synthesis
MS006	Domain 1. Possessing Knowledge on the Following Chronic Respiratory Diseases	Antibiotics	NONE	No substantive change from the archived draft item.	Committee synthesis	Retained unchanged from the archived draft; included as a pharmacotherapy‑related knowledge item based on committee synthesis (no single source document was mapped as a direct item source).
MS007	Domain 1. Possessing Knowledge on the Following Chronic Respiratory Diseases	Acute Exacerbations	REWORD	Simplified wording for consistency and clarity.	Guideline 2021 (Japan); Committee synthesis
MS008	Domain 1. Possessing Knowledge on the Following Chronic Respiratory Diseases	Smoking Cessation	REWORD	Simplified wording for consistency and clarity.	Guideline 2021 (Japan); Committee synthesis
MS009	Domain 1. Possessing Knowledge on the Following Chronic Respiratory Diseases	Social Resources and Welfare	REWORD	Simplified wording for consistency and clarity.	Statement 2018 (Japan); Committee synthesis
MS010	Domain 1. Possessing Knowledge on the Following Chronic Respiratory Diseases	Long-Term Care Insurance	REWORD	Simplified wording for consistency and clarity.	Statement 2018 (Japan); Committee synthesis
MS011	Domain 1. Possessing Knowledge on the Following Chronic Respiratory Diseases	Self-Management	REWORD	Simplified wording for consistency and clarity.	Guideline 2021 (Japan); Committee synthesis
MS012	Domain 1. Possessing Knowledge on the Following Chronic Respiratory Diseases	Advance Care Planning	REWORD	Simplified wording for consistency and clarity.	Statement 2018 (Japan); ATS 2021; Committee synthesis	Although the Japanese national statement does not use the term “advance care planning (ACP)” explicitly, it emphasizes the importance of confirming patients’ wishes in advance in the end‑of‑life phase of respiratory rehabilitation, which conceptually aligns with ACP. The ATS workshop report includes “advance care planning needs” within the comprehensive assessment model. Accordingly, this item wa…
MS013	Domain 1. Possessing Knowledge on the Following Chronic Respiratory Diseases	Multidisciplinary Interventions and Respiratory Care Support Teams	ADD	Added during pre-Delphi committee review to address a potentially missing concept and to improve completeness.	Guideline 2021 (Japan); Committee synthesis	Added during pre-Delphi refinement to address a potentially missing concept and to improve completeness of minimum standards.
MS014	Domain 1. Possessing Knowledge on the Following Chronic Respiratory Diseases	Home Oxygen Therapy	ADD	Added during pre-Delphi committee review to address a potentially missing concept and to improve completeness.	Statement 2018 (Japan); Committee synthesis	Added as a ‘knowledge’ item (Domain 1); device-specific oxygen-delivery items are covered separately in Domain 2.
MS015	Domain 1. Possessing Knowledge on the Following Chronic Respiratory Diseases	Home Mechanical Ventilation	ADD	Added during pre-Delphi committee review to address a potentially missing concept and to improve completeness.	Statement 2018 (Japan); Committee synthesis	Added as a ‘knowledge’ item (Domain 1); ventilator operation/interpretation items are covered in Domains 2–3.
MS016	Domain 2. Understanding and Interpreting Various Medical Devices and Equipment	Oxygen therapy: Low-flow system	NONE	No substantive change from the archived draft item.	Takahashi 2021; Committee synthesis	This specific example was already explicit in the archived draft and was retained unchanged.
MS017	Domain 2. Understanding and Interpreting Various Medical Devices and Equipment	Oxygen therapy: High-flow system	TERM;REWORD	Minor wording revisions for clarity and terminology harmonization.	Takahashi 2021; Committee synthesis
MS018	Domain 2. Understanding and Interpreting Various Medical Devices and Equipment	Oxygen therapy: High-flow nasal cannula therapy	NONE	No substantive change from the archived draft item.	Takahashi 2021; Committee synthesis
MS019	Domain 2. Understanding and Interpreting Various Medical Devices and Equipment	Oxygen therapy: Home oxygen therapy	SCOPE;REWORD	Broadened and clarified scope to avoid device-specific wording and improve applicability.	Takahashi 2021; Committee synthesis	Refined from ‘home oxygen therapy (oxygen concentrator)’ to ‘home oxygen therapy’ to avoid device-specific wording (scope generalization).
MS020	Domain 2. Understanding and Interpreting Various Medical Devices and Equipment	Oxygen therapy: Home oxygen therapy (liquid oxygen)	NONE	No substantive change from the archived draft item.	Takahashi 2021; Committee synthesis
MS021	Domain 2. Understanding and Interpreting Various Medical Devices and Equipment	Arterial Line	NONE	No substantive change from the archived draft item.	Takahashi 2021; Committee synthesis
MS022	Domain 2. Understanding and Interpreting Various Medical Devices and Equipment	Central Venous Catheter	TERM	Harmonized terminology and abbreviations.	Takahashi 2021; Committee synthesis
MS023	Domain 2. Understanding and Interpreting Various Medical Devices and Equipment	Tracheostomy, Tracheal Cannula, Minitracheostomy	NONE	No substantive change from the archived draft item.	Takahashi 2021; Committee synthesis
MS024	Domain 2. Understanding and Interpreting Various Medical Devices and Equipment	Indwelling Urinary Catheter	NONE	No substantive change from the archived draft item.	Takahashi 2021; Committee synthesis
MS025	Domain 2. Understanding and Interpreting Various Medical Devices and Equipment	Chest Drain	NONE	No substantive change from the archived draft item.	Takahashi 2021; Committee synthesis	In Takahashi et al., the corresponding equipment category is described as “intercostal catheter”; we operationalized this as “chest drain” to align with common clinical terminology.
MS026	Domain 2. Understanding and Interpreting Various Medical Devices and Equipment	Nasogastric Tube	NONE	No substantive change from the archived draft item.	Takahashi 2021; Committee synthesis
MS027	Domain 2. Understanding and Interpreting Various Medical Devices and Equipment	Suction Device	NONE	No substantive change from the archived draft item.	Takahashi 2021; Committee synthesis	This item refers to knowledge/handling of suction equipment (device), distinct from the clinical procedure of airway suctioning. Already present in the archived draft and retained unchanged.
MS028	Domain 2. Understanding and Interpreting Various Medical Devices and Equipment	Cough Assist Device	NONE	No substantive change from the archived draft item.	Takahashi 2021; Committee synthesis
MS029	Domain 2. Understanding and Interpreting Various Medical Devices and Equipment	Oxygen Cylinder	NONE	No substantive change from the archived draft item.	Takahashi 2021; Committee synthesis	The item was already listed as a specific example (“oxygen cylinder”) in the archived draft; therefore, no pre-Delphi amendment was made (code: NONE). Source documents often describe oxygen-delivery equipment broadly; this item was retained as an explicit example for clarity.
MS030	Domain 3. Understanding and Interpreting Mechanical Ventilation	Intubated Mechanical Ventilation	NONE	No substantive change from the archived draft item.	Takahashi 2021; Committee synthesis	Intubated mechanical ventilation’ refers to invasive positive-pressure ventilation delivered using an endotracheal tube or tracheostomy, consistent with the Japanese guideline definitions distinguishing invasive vs non-invasive positive-pressure ventilation.
MS031	Domain 3. Understanding and Interpreting Mechanical Ventilation	Noninvasive Ventilation	NONE	No substantive change from the archived draft item.	Takahashi 2021; Committee synthesis
MS032	Domain 3. Understanding and Interpreting Mechanical Ventilation	Synchronized Intermittent Mandatory Ventilation	NONE	No substantive change from the archived draft item.	Takahashi 2021; Committee synthesis
MS033	Domain 3. Understanding and Interpreting Mechanical Ventilation	Volume-Controlled Ventilation	NONE	No substantive change from the archived draft item.	Takahashi 2021; Committee synthesis	Takahashi et al. (2021) lists volume-targeted ventilation modes (e.g., PRVC; SIMV [Volume]). This Round 1 item retains the umbrella label “Volume-Controlled Ventilation (VCV)” to represent the underlying volume-based ventilation concept (no pre-Delphi amendment).
MS034	Domain 3. Understanding and Interpreting Mechanical Ventilation	Pressure-Controlled Ventilation	NONE	No substantive change from the archived draft item.	Takahashi 2021; Committee synthesis	Retained unchanged from the archived draft list. Included as a generic pressure-based ventilation-mode concept, informed by Takahashi et al. (2021), which lists essential competencies related to understanding key principles across mechanical ventilation modes (including pressure-based modes such as SIMV [Pressure]).
MS035	Domain 3. Understanding and Interpreting Mechanical Ventilation	Positive End-Expiratory Pressure	NONE	No substantive change from the archived draft item.	Takahashi 2021; Committee synthesis
MS036	Domain 3. Understanding and Interpreting Mechanical Ventilation	Pressure Support	NONE	No substantive change from the archived draft item.	Takahashi 2021; Committee synthesis
MS037	Domain 3. Understanding and Interpreting Mechanical Ventilation	Continuous Positive Airway Pressure	NONE	No substantive change from the archived draft item.	Takahashi 2021; Committee synthesis
MS038	Domain 3. Understanding and Interpreting Mechanical Ventilation	ASV (biphasic airway pressure ventilation)	NONE	No substantive change from the archived draft item.	Takahashi 2021; Committee synthesis	The term ‘ASV’ was retained as used in Japanese clinical ventilation terminology (e.g., biphasic airway pressure ventilation) and was organized through committee synthesis to support comprehensibility for the target population.
MS039	Domain 3. Understanding and Interpreting Mechanical Ventilation	Protocols for Weaning from Mechanical Ventilation	NONE	No substantive change from the archived draft item.	Takahashi 2021; Committee synthesis
MS040	Domain 4. Understanding and Interpreting Pathophysiology	Chronic Obstructive Pulmonary Disease	NONE	No substantive change from the archived draft item.	Guideline 2021 (Japan); Committee synthesis
MS041	Domain 4. Understanding and Interpreting Pathophysiology	Interstitial Lung Disease	NONE	No substantive change from the archived draft item.	Guideline 2021 (Japan); Committee synthesis
MS042	Domain 4. Understanding and Interpreting Pathophysiology	Pulmonary Tuberculosis/Post-Tuberculosis Sequelae	NONE	No substantive change from the archived draft item.	Guideline 2021 (Japan); Committee synthesis
MS043	Domain 4. Understanding and Interpreting Pathophysiology	Bronchial Asthma	NONE	No substantive change from the archived draft item.	Guideline 2021 (Japan); Committee synthesis
MS044	Domain 4. Understanding and Interpreting Pathophysiology	Nontuberculous Mycobacterial Infections	NONE	No substantive change from the archived draft item.	Statement 2018 (Japan); Committee synthesis
MS045	Domain 4. Understanding and Interpreting Pathophysiology	Lung Cancer	NONE	No substantive change from the archived draft item.	Statement 2018 (Japan); Committee synthesis
MS046	Domain 4. Understanding and Interpreting Pathophysiology	Pulmonary Hypertension	NONE	No substantive change from the archived draft item.	Guideline 2021 (Japan); Committee synthesis
MS047	Domain 4. Understanding and Interpreting Pathophysiology	Scoliosis	NONE	No substantive change from the archived draft item.	Takahashi 2021; Committee synthesis	Retained unchanged from the archived draft; included as a representative chest‑wall deformity relevant to restrictive respiratory disease. Kyphoscoliosis is listed under restrictive respiratory diseases in Takahashi (2021), supporting inclusion alongside committee judgement.
MS048	Domain 4. Understanding and Interpreting Pathophysiology	Pneumonia	NONE	No substantive change from the archived draft item.	Guideline 2021 (Japan); Committee synthesis
MS049	Domain 4. Understanding and Interpreting Pathophysiology	Pneumothorax	NONE	No substantive change from the archived draft item.	Statement 2018 (Japan); Committee synthesis
MS050	Domain 4. Understanding and Interpreting Pathophysiology	Pleural Effusion	NONE	No substantive change from the archived draft item.	Takahashi 2021; Committee synthesis
MS051	Domain 4. Understanding and Interpreting Pathophysiology	Frailty	NONE	No substantive change from the archived draft item.	Guideline 2021 (Japan); Committee synthesis
MS052	Domain 4. Understanding and Interpreting Pathophysiology	Sarcopenia	NONE	No substantive change from the archived draft item.	Statement 2018 (Japan); Committee synthesis
MS053	Domain 5. Understanding and Interpreting the Results of Various Medical Tests	Pulmonary Function Test (FEV, VC, etc.)	NONE	No substantive change from the archived draft item.	Guideline 2021 (Japan); Committee synthesis
MS054	Domain 5. Understanding and Interpreting the Results of Various Medical Tests	Pulmonary Function Test (DLCO)	NONE	No substantive change from the archived draft item.	Guideline 2021 (Japan); Committee synthesis
MS055	Domain 5. Understanding and Interpreting the Results of Various Medical Tests		NONE	No substantive change from the archived draft item.	Guideline 2021 (Japan); Committee synthesis
MS056	Domain 5. Understanding and Interpreting the Results of Various Medical Tests	Chest CT	NONE	No substantive change from the archived draft item.	Guideline 2021 (Japan); Committee synthesis
MS057	Domain 5. Understanding and Interpreting the Results of Various Medical Tests	Chest MRI	NONE	No substantive change from the archived draft item.	Takahashi 2021; Committee synthesis
MS058	Domain 5. Understanding and Interpreting the Results of Various Medical Tests	Electrocardiogram	NONE	No substantive change from the archived draft item.	Guideline 2021 (Japan); Committee synthesis
MS059	Domain 5. Understanding and Interpreting the Results of Various Medical Tests	Cardiac Ultrasound	NONE	No substantive change from the archived draft item.	Guideline 2021 (Japan); Committee synthesis
MS060	Domain 5. Understanding and Interpreting the Results of Various Medical Tests	Blood Test: Hematology	NONE	No substantive change from the archived draft item.	Takahashi 2021; Committee synthesis	Retained unchanged from the archived draft; included as a representative laboratory investigation item (hematology/CBC) and mapped to the laboratory investigations domain in Takahashi (2021).
MS061	Domain 5. Understanding and Interpreting the Results of Various Medical Tests	Blood Test: Biochemistry	NONE	No substantive change from the archived draft item.	Statement 2018 (Japan); Committee synthesis
MS062	Domain 5. Understanding and Interpreting the Results of Various Medical Tests	Sputum Culture	NONE	No substantive change from the archived draft item.	Takahashi 2021; Committee synthesis
MS063	Domain 5. Understanding and Interpreting the Results of Various Medical Tests	Pulse Oximetry (SpO2)	NONE	No substantive change from the archived draft item.	Guideline 2021 (Japan); Committee synthesis
MS064	Domain 5. Understanding and Interpreting the Results of Various Medical Tests	End-Tidal CO2 Pressure (PETCO2)	NONE	No substantive change from the archived draft item.	Takahashi 2021; Committee synthesis
MS065	Domain 5. Understanding and Interpreting the Results of Various Medical Tests	Arterial Blood Gas Analysis	NONE	No substantive change from the archived draft item.	Takahashi 2021; Committee synthesis
MS066	Domain 5. Understanding and Interpreting the Results of Various Medical Tests	Nutritional Status Assessment (BMI, %IBW, %LBW, etc.)	REWORD	Removed an extraneous punctuation mark for consistency and clarity.	Guideline 2021 (Japan); Committee synthesis
MS067	Domain 6. Able to Perform and Interpret the Following Assessment Items	Japan Coma Scale	NONE	No substantive change from the archived draft item.	Committee synthesis	Retained unchanged from the archived draft; included to operationalize the consciousness assessment domain using a Japanese clinical scale (committee‑specified exemplar).
MS068	Domain 6. Able to Perform and Interpret the Following Assessment Items	Glasgow Coma Scale	NONE	No substantive change from the archived draft item.	Takahashi 2021; Committee synthesis
MS069	Domain 6. Able to Perform and Interpret the Following Assessment Items	Richmond Agitation-Sedation Scale	NONE	No substantive change from the archived draft item.	Takahashi 2021; Committee synthesis
MS070	Domain 6. Able to Perform and Interpret the Following Assessment Items	Physical Assessment of the Respiratory System: Inspection	NONE	No substantive change from the archived draft item.	Statement 2018 (Japan); Committee synthesis
MS071	Domain 6. Able to Perform and Interpret the Following Assessment Items	Physical Assessment of the Respiratory System: Palpation	NONE	No substantive change from the archived draft item.	Statement 2018 (Japan); Committee synthesis
MS072	Domain 6. Able to Perform and Interpret the Following Assessment Items	Physical Assessment of the Respiratory System: Auscultation	NONE	No substantive change from the archived draft item.	Statement 2018 (Japan); Committee synthesis
MS073	Domain 6. Able to Perform and Interpret the Following Assessment Items	Physical Assessment of the Respiratory System: Percussion	NONE	No substantive change from the archived draft item.	Statement 2018 (Japan); Committee synthesis
MS074	Domain 6. Able to Perform and Interpret the Following Assessment Items	Respiratory Rate	NONE	No substantive change from the archived draft item.	Guideline 2021 (Japan); Committee synthesis
MS075	Domain 6. Able to Perform and Interpret the Following Assessment Items	Evaluation of the Breathing Pattern	NONE	No substantive change from the archived draft item.	Guideline 2021 (Japan); Committee synthesis
MS076	Domain 6. Able to Perform and Interpret the Following Assessment Items	Cough Ability (Cough Peak Flow)	DEFN;REWORD	Clarified ambiguous wording by specifying a measurable/operational definition.	Statement 2018 (Japan); Committee synthesis	The archived draft item (‘assessment of cough ability’) lacked a specified indicator. The committee added cough peak flow in parentheses as an operational definition to improve interpretability.
MS077	Domain 6. Able to Perform and Interpret the Following Assessment Items	Joint Range of Motion	NONE	No substantive change from the archived draft item.	Statement 2018 (Japan); Committee synthesis
MS078	Domain 6. Able to Perform and Interpret the Following Assessment Items	Respiratory Muscle Strength (PEmax, PImax, CPF, etc.)	NONE	No substantive change from the archived draft item.	Guideline 2021 (Japan); Committee synthesis
MS079	Domain 6. Able to Perform and Interpret the Following Assessment Items	Hand Grip Strength	NONE	No substantive change from the archived draft item.	Guideline 2021 (Japan); Sekikawa 2022; Committee synthesis
MS080	Domain 6. Able to Perform and Interpret the Following Assessment Items	Limb Muscle Strength (Manual Muscle Testing)	NONE	No substantive change from the archived draft item.	Sekikawa 2022; Committee synthesis
MS081	Domain 6. Able to Perform and Interpret the Following Assessment Items	MRC Sum Scale	TERM;REWORD	Minor wording revisions for clarity and terminology harmonization.	Guideline 2021 (Japan); Committee synthesis	Source material refers to muscle strength assessment using the MRC scale. This item uses the term “MRC Sum Scale” to standardize terminology for an MRC-based scoring approach (no change to item content).
MS082	Domain 6. Able to Perform and Interpret the Following Assessment Items	Skeletal Muscle Mass Index	NONE	No substantive change from the archived draft item.	Statement 2018 (Japan); Committee synthesis	This item specifies skeletal muscle mass index (SMI) as an example of body-composition assessment within nutritional evaluation. While source documents cover body composition analysis (e.g., lean body mass), SMI was articulated by the committee as a concrete example.
MS083	Domain 6. Able to Perform and Interpret the Following Assessment Items	Borg Scale	NONE	No substantive change from the archived draft item.	Guideline 2021 (Japan); Sekikawa 2022; Committee synthesis
MS084	Domain 6. Able to Perform and Interpret the Following Assessment Items	Visual Analog Scale	NONE	No substantive change from the archived draft item.	Sekikawa 2022; Committee synthesis
MS085	Domain 6. Able to Perform and Interpret the Following Assessment Items	Modified British Medical Research Council	NONE	No substantive change from the archived draft item.	Guideline 2021 (Japan); Committee synthesis
MS086	Domain 6. Able to Perform and Interpret the Following Assessment Items	Target Dyspnea Ratings	NONE	No substantive change from the archived draft item.	Committee synthesis	Retained unchanged from the archived draft; included as a named example to operationalize dyspnea assessment beyond standardized scales (committee‑specified exemplar).
MS087	Domain 6. Able to Perform and Interpret the Following Assessment Items	Barthel Index	NONE	No substantive change from the archived draft item.	Guideline 2021 (Japan); Sekikawa 2022; Committee synthesis
MS088	Domain 6. Able to Perform and Interpret the Following Assessment Items	Functional Independence Measure	NONE	No substantive change from the archived draft item.	Committee synthesis	Retained unchanged from the archived draft; included as a named example measure within ADL/functional status assessment (committee‑specified exemplar).
MS089	Domain 6. Able to Perform and Interpret the Following Assessment Items	Nottingham Extended ADL Scale	NONE	No substantive change from the archived draft item.	Committee synthesis	Retained unchanged from the archived draft; included as a named example measure within disease‑specific ADL assessment (committee‑specified exemplar).
MS090	Domain 6. Able to Perform and Interpret the Following Assessment Items	Barthel Index Dyspnea	NONE	No substantive change from the archived draft item.	Committee synthesis	Retained unchanged from the archived draft; included as a named example measure to operationalize dyspnea in activities of daily living (committee‑specified exemplar).
MS091	Domain 6. Able to Perform and Interpret the Following Assessment Items	SpO2 Monitoring During Daily Activities	NONE	No substantive change from the archived draft item.	Guideline 2021 (Japan); Sekikawa 2022; Committee synthesis
MS092	Domain 6. Able to Perform and Interpret the Following Assessment Items	Short Physical Performance Battery (SPPB)	NONE	No substantive change from the archived draft item.	Committee synthesis	Retained unchanged from the archived draft; included as a named example measure within lower‑extremity physical performance assessment (committee‑specified exemplar).
MS093	Domain 6. Able to Perform and Interpret the Following Assessment Items	Japanese Version of the Frailty Criteria	NONE	No substantive change from the archived draft item.	Guideline 2021 (Japan); Committee synthesis	Source documents support the broader concept of ‘frailty assessment’; the specific operational measure (J-CHS) reflects the archived draft/committee’s Japanese practice context and is not claimed to be explicitly named in all screened documents.
MS094	Domain 6. Able to Perform and Interpret the Following Assessment Items	Pedometer	NONE	No substantive change from the archived draft item.	Guideline 2021 (Japan); Sekikawa 2022; Committee synthesis
MS095	Domain 6. Able to Perform and Interpret the Following Assessment Items	Activity Tracker	NONE	No substantive change from the archived draft item.	Guideline 2021 (Japan); Sekikawa 2022; Committee synthesis	Present in the archived draft as a physical activity measurement example and retained unchanged.
MS096	Domain 6. Able to Perform and Interpret the Following Assessment Items	Home-Based Life-Space Assessment	TERM;REWORD	Minor wording revisions for clarity and terminology harmonization.	Committee synthesis	Retained unchanged from the archived draft; included as a named example measure within life‑space/mobility assessment (committee‑specified exemplar).
MS097	Domain 6. Able to Perform and Interpret the Following Assessment Items	Six-Minute Walk Test	NONE	No substantive change from the archived draft item.	Guideline 2021 (Japan); Sekikawa 2022; Committee synthesis
MS098	Domain 6. Able to Perform and Interpret the Following Assessment Items	Shuttle Walking Test	NONE	No substantive change from the archived draft item.	Guideline 2021 (Japan); Sekikawa 2022; Committee synthesis
MS099	Domain 6. Able to Perform and Interpret the Following Assessment Items	Cardiopulmonary Exercise Testing	NONE	No substantive change from the archived draft item.	Guideline 2021 (Japan); Sekikawa 2022; Committee synthesis
MS100	Domain 6. Able to Perform and Interpret the Following Assessment Items	Repetitive Saliva Swallowing Test	NONE	No substantive change from the archived draft item.	Statement 2018 (Japan); Committee synthesis	Retained unchanged from the archived draft. Swallowing considerations are addressed at the domain level in the Japanese national statement on respiratory rehabilitation; this item operationalizes swallowing screening using the Repetitive Saliva Swallowing Test (RSST).
MS101	Domain 6. Able to Perform and Interpret the Following Assessment Items	Modified Water Swallow Test	NONE	No substantive change from the archived draft item.	Statement 2018 (Japan); Committee synthesis	Retained unchanged from the archived draft. Swallowing considerations are addressed at the domain level in the Japanese national statement on respiratory rehabilitation; this item operationalizes swallowing screening using the Modified Water Swallow Test (MWST).
MS102	Domain 6. Able to Perform and Interpret the Following Assessment Items	St. George's Respiratory Questionnaire	NONE	No substantive change from the archived draft item.	Guideline 2021 (Japan); Sekikawa 2022; Committee synthesis	Retained unchanged from the archived draft; included as a representative health‑related quality‑of‑life (HRQoL) measure.
MS103	Domain 6. Able to Perform and Interpret the Following Assessment Items	Chronic Respiratory Disease Questionnaire	NONE	No substantive change from the archived draft item.	Guideline 2021 (Japan); Sekikawa 2022; Committee synthesis	Retained unchanged from the archived draft; included as a representative health‑related quality‑of‑life (HRQoL) measure.
MS104	Domain 6. Able to Perform and Interpret the Following Assessment Items	Short-Form 36-Item Health Survey	NONE	No substantive change from the archived draft item.	Guideline 2021 (Japan); Sekikawa 2022; Committee synthesis	Retained unchanged from the archived draft; included as a representative generic health‑related quality‑of‑life (HRQoL) measure.
MS105	Domain 6. Able to Perform and Interpret the Following Assessment Items	Japanese Version of EuroQol 5 Dimension	NONE	No substantive change from the archived draft item.	Guideline 2021 (Japan); Sekikawa 2022; Committee synthesis	Retained unchanged from the archived draft; included as a representative generic health‑related quality‑of‑life (HRQoL) measure.
MS106	Domain 6. Able to Perform and Interpret the Following Assessment Items	Hospital Anxiety and Depression Scale	NONE	No substantive change from the archived draft item.	Guideline 2021 (Japan); Sekikawa 2022; Committee synthesis	Retained unchanged from the archived draft; included as a representative anxiety/depression screening measure within psychosocial assessment.
MS107	Domain 6. Able to Perform and Interpret the Following Assessment Items	Patient Health Questionnaire-9	NONE	No substantive change from the archived draft item.	Guideline 2021 (Japan); ATS 2021; Committee synthesis	Retained unchanged from the archived draft; included as a representative depression screening measure to operationalize psychosocial assessment domains (committee‑specified exemplar).
MS108	Domain 6. Able to Perform and Interpret the Following Assessment Items	COPD Assessment Test	NONE	No substantive change from the archived draft item.	Guideline 2021 (Japan); Sekikawa 2022; Committee synthesis
MS109	Domain 7. Able to Understand and Implement the Indications, Contraindications, and Evidence for the Following Programs	Conditioning	NONE	No substantive change from the archived draft item.	Guideline 2021 (Japan); ATS 2021; Committee synthesis
MS110	Domain 7. Able to Understand and Implement the Indications, Contraindications, and Evidence for the Following Programs	Endurance Training	NONE	No substantive change from the archived draft item.	Guideline 2021 (Japan); ATS 2021; Committee synthesis
MS111	Domain 7. Able to Understand and Implement the Indications, Contraindications, and Evidence for the Following Programs	Muscle Strength Training	TERM;REWORD	Harmonized terminology and simplified wording for clarity.	Guideline 2021 (Japan); ATS 2021; Committee synthesis
MS112	Domain 7. Able to Understand and Implement the Indications, Contraindications, and Evidence for the Following Programs	ADL Training	NONE	No substantive change from the archived draft item.	Guideline 2021 (Japan); Committee synthesis
MS113	Domain 7. Able to Understand and Implement the Indications, Contraindications, and Evidence for the Following Programs	Respiratory Assistance and Cough Assistance	SCOPE;REWORD	Broadened the item to include respiratory assistance in addition to cough assistance for completeness and clarity.	Guideline 2021 (Japan); ATS 2021; Committee synthesis
MS114	Domain 7. Able to Understand and Implement the Indications, Contraindications, and Evidence for the Following Programs	Suctioning	NONE	No substantive change from the archived draft item.	Takahashi 2021; Committee synthesis
Abbreviations: ADLs, Activities of Daily Living; BMI, Body Mass Index; CO2, Carbon Dioxide; COPD, Chronic Obstructive Pulmonary Disease; CPF, Cough Peak Flow; CT, Computed Tomography; DLCO, Diffusing Capacity of the Lungs for Carbon Monoxide; FEV, Forced Expiratory Volume; MRC Sum Scale, Medical Research Council Sum Scale; MRI, Magnetic Resonance Imaging; PEmax, Maximum Expiratory Pressure; PETCO…
Codebook / Amendment codes
Amendment_Code	Definition	Examples/Notes
ADD	New item added during pre-Delphi refinement	Used when concept was not present in archived draft list.
NONE	No substantive change from archived draft	May still include formatting changes not captured.
REWORD	Wording clarified without intended change in meaning	E.g., remove ambiguity or simplify phrase.
TERM	Terminology harmonization	E.g., standardize abbreviations (PICC), consistent Japanese clinical terms.
SCOPE	Scope specified/broadened/narrowed	E.g., avoid device-specific wording.
DEFN	Operational definition added	E.g., specify measure (cough peak flow).
Notes: PreDelphi_Amendment_Code reflects changes between the archived draft item list and the final Round 1 e‑Delphi questionnaire used in the Delphi survey; it does not code the document‑to‑item extraction/mapping process. ‘Source document(s)’ indicate informational inputs screened during item generation (targeted document review) and do not necessarily represent a single direct source for each …
