# Supplementary material for: Minimum standards for physical therapists providing rehabilitation care for people with chronic respiratory diseases in Japan: An e-Delphi study
Source: PLoS One. 2026 Mar 10;21(3):e0344464. doi: 10.1371/journal.pone.0344464 (PMC12974871; doi:10.1371/journal.pone.0344464)
Supplement: S3 Table — Abbreviations: ADLs, Activities of Daily Living; BMI, Body Mass Index; CO2, Carbon Dioxide; COPD, Chronic Obstructive Pulmonary Disease; CPF, Cough Peak Flow; CT, Computed Tomography; DLCO, Diffusing Capacity of the Lungs for Carbon Monoxide; FEV, Forced Expiratory Volume; MRC Sum Scale, Medical Research Council Sum Scale; MRI, Magnetic Resonance Imaging; PEmax, Maximum Expiratory Pressure; PETCO2, End-Tidal Carbon Dioxide Pressure; PImax, Maximum Inspiratory Pressure; SpO2, Peripheral Oxygen Saturation; %IBW, Percentage of Ideal Body Weight; %LBW, Percentage of Lean Body Weight; VC, Vital Capacity. aItems for which no consensus was reached. Note: Unindented rows indicate domain/category headings; indented rows list individual items. Round 1 and Round 2 columns show the percentage of panelists rating each item as 4 (recommended) or 5 (highly recommended). Only items that did not meet the ≥ 70% inclusion criterion in Round 1 were re-rated in Round 2; for all other items, the Round 2 column is shown as “NA”. (XLSX) [file pone.0344464.s004.xlsx]

## Sheet: S3 Table
S3 Table. Round-by-round agreement and descriptive statistics for each candidate item (n=114), organized by domain/category (Domains 1–7).
Items	Round 1						Round 2
	"Highly Recommended" or "Recommended" (%)	"Highly Recommended" (%)	"Recommended" (%)	Median	IQR		"Highly Recommended" or "Recommended" (%)	"Highly Recommended" (%)	"Recommended" (%)	Median	IQR
Domain 1. Possessing Knowledge on the Following Chronic Respiratory Diseases:
Guidelines on Chronic Respiratory Diseases	100	74.4	25.6	5	0.5		NA	NA	NA	NA	NA
Guidelines on Respiratory Physical Therapy for Chronic Respiratory Diseases	97.4	89.7	7.7	5	0		NA	NA	NA	NA	NA
Bronchodilators	97.4	28.2	69.2	4	1		NA	NA	NA	NA	NA
Inhalation Devices	79.5	12.8	66.7	4	0		NA	NA	NA	NA	NA
Steroids	87.2	12.8	74.4	4	0		NA	NA	NA	NA	NA
Antibiotics	64.1	10.3	53.8	4	1		74.4	20.5	53.8	4	0.5
Acute Exacerbations	100	69.2	30.8	5	1		NA	NA	NA	NA	NA
Smoking Cessation	92.3	51.3	41	5	1		NA	NA	NA	NA	NA
Social Resources and Welfare	87.2	30.8	56.4	4	1		NA	NA	NA	NA	NA
Long-Term Care Insurance	79.5	15.4	64.1	4	0		NA	NA	NA	NA	NA
Self-Management	100	61.5	38.5	5	1		NA	NA	NA	NA	NA
Advance Care Planning	87.2	30.8	56.4	4	1		NA	NA	NA	NA	NA
Multidisciplinary Interventions and Respiratory Care Support Teams	92.3	61.5	30.8	5	1		NA	NA	NA	NA	NA
Home Oxygen Therapy	100	76.9	23.1	5	0		NA	NA	NA	NA	NA
Home Mechanical Ventilation	89.7	53.8	35.9	5	1		NA	NA	NA	NA	NA
Domain 2. Understanding and Interpreting Various Medical Devices and Equipment:
Oxygen therapy: Low-flow systems	100	82.1	17.9	5	0		NA	NA	NA	NA	NA
Oxygen therapy: High-flow systems	94.9	76.9	17.9	5	0		NA	NA	NA	NA	NA
Oxygen therapy: High-flow nasal cannula therapy	94.9	53.8	41	5	1		NA	NA	NA	NA	NA
Oxygen therapy: Home oxygen therapy	100	79.5	20.5	5	0		NA	NA	NA	NA	NA
Oxygen therapy: Home oxygen therapy (liquid oxygen)	92.3	48.7	43.6	4	1		NA	NA	NA	NA	NA
Arterial Line a	56.4	2.6	53.8	4	1		61.5	35.9	25.6	4	2
Central Venous Catheter a	56.4	5.1	51.3	4	1		64.1	20.5	43.6	4	1
Tracheostomy, Tracheal Cannula, Minitracheostomy	87.2	38.5	48.7	4	1		NA	NA	NA	NA	NA
Indwelling Urinary Catheter a	43.6	7.7	35.9	3	1		51.3	15.4	35.9	4	1
Chest Drain	82.1	28.2	53.8	4	1		NA	NA	NA	NA	NA
Nasogastric Tube a	56.4	12.8	43.6	4	1		64.1	20.5	43.6	4	1
Suction Device	94.9	56.4	38.5	5	1		NA	NA	NA	NA	NA
Cough Assist Device	84.6	35.9	48.7	4	1		NA	NA	NA	NA	NA
Oxygen Cylinder	100	76.9	23.1	5	0		NA	NA	NA	NA	NA
Domain 3. Understanding and Interpreting Mechanical Ventilation:
Intubated Mechanical Ventilation	97.4	53.8	43.6	5	1		NA	NA	NA	NA	NA
Non-invasive Ventilation	100	64.1	35.9	5	1		NA	NA	NA	NA	NA
Synchronized Intermittent Mandatory Ventilation	87.2	41	46.2	4	1		NA	NA	NA	NA	NA
Volume-Controlled Ventilation	94.9	41	53.8	4	1		NA	NA	NA	NA	NA
Pressure-Controlled Ventilation	94.9	48.7	46.2	4	1		NA	NA	NA	NA	NA
Positive End-Expiratory Pressure	97.4	48.7	48.7	4	1		NA	NA	NA	NA	NA
Pressure Support	97.4	51.3	46.2	5	1		NA	NA	NA	NA	NA
Continuous Positive Airway Pressure	97.4	51.3	46.2	5	1		NA	NA	NA	NA	NA
Adaptive Servo-Ventilation	71.8	33.3	38.5	4	2		NA	NA	NA	NA	NA
Protocols for Weaning from Mechanical Ventilation	94.9	51.3	43.6	5	1		NA	NA	NA	NA	NA
Domain 4. Understanding and Interpreting Pathophysiology:
Chronic Obstructive Pulmonary Disease	100	97.4	2.6	5	0		NA	NA	NA	NA	NA
Interstitial Lung Disease	100	97.4	2.6	5	0		NA	NA	NA	NA	NA
Pulmonary Tuberculosis/Post-Tuberculosis Sequelae	89.7	43.6	46.2	4	1		NA	NA	NA	NA	NA
Bronchial Asthma	97.4	59	38.5	5	1		NA	NA	NA	NA	NA
Nontuberculous Mycobacterial Infections	89.7	48.7	41	4	1		NA	NA	NA	NA	NA
Lung Cancer	100	66.7	33.3	5	1		NA	NA	NA	NA	NA
Pulmonary Hypertension	97.4	48.7	48.7	4	1		NA	NA	NA	NA	NA
Scoliosisa a	66.7	20.5	46.2	4	1		46.2	10.3	35.9	3	1
Pneumonia	100	82.1	17.9	5	0		NA	NA	NA	NA	NA
Pneumothorax	94.9	48.7	46.2	4	1		NA	NA	NA	NA	NA
Pleural Effusion	94.9	41	53.8	4	1		NA	NA	NA	NA	NA
Frailty	97.4	69.2	28.2	5	1		NA	NA	NA	NA	NA
Sarcopenia	97.4	74.4	23.1	5	0.5		NA	NA	NA	NA	NA
Domain 5. Understanding and Interpreting the Results of Various Medical Tests:
Pulmonary Function Tests (FEV, VC, etc.)	100	94.9	5.1	5	0	0	NA	NA	NA	NA	NA
Pulmonary Function Tests (DLCO)	100	59	41	5	1	1	NA	NA	NA	NA	NA
Chest X-ray	100	89.7	10.3	5	0	0	NA	NA	NA	NA	NA
Chest CT	97.4	82.1	15.4	5	0	0	NA	NA	NA	NA	NA
Chest MRI	71.8	30.8	41	4	2	2	NA	NA	NA	NA	NA
Electrocardiogram	92.3	46.2	46.2	4	1	1	NA	NA	NA	NA	NA
Cardiac Ultrasound	82.1	20.5	61.5	4	0	0	NA	NA	NA	NA	NA
Blood Tests: Hematology	92.3	71.8	20.5	5	0	1	NA	NA	NA	NA	NA
Blood Tests: Biochemistry	94.9	74.4	20.5	5	1	0.5	NA	NA	NA	NA	NA
Sputum Culture a	61.5	20.5	41	4	0	1	48.7	12.8	35.9	3	1
Pulse Oximetry (SpO2)	100	94.9	5.1	5	0	0	NA	NA	NA	NA	NA
End-Tidal CO2 Pressure (PETCO2)	82.1	33.3	48.7	4	1	1	NA	NA	NA	NA	NA
Arterial Blood Gas Analysis	100	87.2	12.8	5	1	0	NA	NA	NA	NA	NA
Nutritional Status Assessment (BMI, %IBW, %LBW, etc.)	100	76.9	23.1	5	1	0	NA	NA	NA	NA	NA
Domain 6. Able to Perform and Interpret the Following Assessment Items:
Japan Coma Scale	84.6	64.1	20.5	5	1		NA	NA	NA	NA	NA
Glasgow Coma Scale	82.1	53.8	28.2	5	1		NA	NA	NA	NA	NA
Richmond Agitation-Sedation Scale	82.1	56.4	25.6	5	1		NA	NA	NA	NA	NA
Physical Assessment of the Respiratory System: Inspection	100	89.7	10.3	5	0		NA	NA	NA	NA	NA
Physical Assessment of the Respiratory System: Palpation	100	87.2	12.8	5	0		NA	NA	NA	NA	NA
Physical Assessment of the Respiratory System: Auscultation	100	92.3	7.7	5	0		NA	NA	NA	NA	NA
Physical Assessment of the Respiratory System: Percussion	84.6	61.5	23.1	5	1		NA	NA	NA	NA	NA
Respiratory Rate	100	84.6	15.4	5	0		NA	NA	NA	NA	NA
Evaluation of the Breathing Patterns	100	76.9	23.1	5	0		NA	NA	NA	NA	NA
Cough Ability (Cough Peak Flow)	92.3	56.4	35.9	5	1		NA	NA	NA	NA	NA
Joint Range of Motion	79.5	41	38.5	4	1		NA	NA	NA	NA	NA
Respiratory Muscle Strength (PEmax, PImax, CPF, etc.)	92.3	64.1	28.2	5	1		NA	NA	NA	NA	NA
Hand Grip Strength	100	82.1	17.9	5	0		NA	NA	NA	NA	NA
Limb Muscle Strength (Manual Muscle Testing)	84.6	53.8	30.8	5	1		NA	NA	NA	NA	NA
MRC Sum Scale	87.2	59	28.2	5	1		NA	NA	NA	NA	NA
Skeletal Muscle Mass Index	84.6	28.2	56.4	4	1		NA	NA	NA	NA	NA
Borg Scale	100	92.3	7.7	5	0		NA	NA	NA	NA	NA
Visual Analog Scale	79.5	48.7	30.8	4	1		NA	NA	NA	NA	NA
Modified British Medical Research Council	100	84.6	15.4	5	0		NA	NA	NA	NA	NA
Target Dyspnea Ratings	79.5	30.8	48.7	4	1		NA	NA	NA	NA	NA
Barthel Index	74.4	33.3	41	4	1.5		NA	NA	NA	NA	NA
Functional Independence Measure	76.9	38.5	38.5	4	1		NA	NA	NA	NA	NA
Nottingham Extended ADL Scale	82.1	56.4	25.6	5	1		NA	NA	NA	NA	NA
Barthel Index Dyspnea	84.6	43.6	41	4	1		NA	NA	NA	NA	NA
SpO2 Monitoring During Daily Activities	100	74.4	25.6	5	0.5		NA	NA	NA	NA	NA
Short Physical Performance Battery (SPPB)	92.3	51.3	41	5	1		NA	NA	NA	NA	NA
Japanese Version of the Frailty Criteria	94.9	48.7	46.2	4	1		NA	NA	NA	NA	NA
Pedometer	97.4	64.1	33.3	5	1		NA	NA	NA	NA	NA
Activity Tracker	97.4	51.3	46.2	5	1		NA	NA	NA	NA	NA
Home-Based Life-Space Assessment a	69.2	15.4	53.8	4	1		43.6	7.7	35.9	3	1
Six-Minute Walk Test	100	94.9	5.1	5	0		NA	NA	NA	NA	NA
Shuttle Walking Test	79.5	38.5	41	4	1		NA	NA	NA	NA	NA
Cardiopulmonary Exercise Testing	79.5	15.4	64.1	4	0		NA	NA	NA	NA	NA
Repetitive Saliva Swallowing Test	79.5	28.2	51.3	4	1		NA	NA	NA	NA	NA
Modified Water Swallow Test	71.8	25.6	46.2	4	1.5		NA	NA	NA	NA	NA
St. George's Respiratory Questionnaire	94.9	46.2	48.7	4	1		NA	NA	NA	NA	NA
Chronic Respiratory Disease Questionnaire	71.8	23.1	48.7	4	1		NA	NA	NA	NA	NA
Short-Form 36-Item Health Survey	79.5	25.6	53.8	4	0.5		NA	NA	NA	NA	NA
Japanese Version of EuroQol 5 Dimensiona	69.2	23.1	46.2	4	1		51.3	10.3	41	4	1
Hospital Anxiety and Depression Scale a	92.3	38.5	53.8	4	1		NA	NA	NA	NA	NA
Patient Health Questionnaire-9 a	56.4	12.8	43.6	4	1		41	5.1	35.9	3	1
COPD Assessment Test	97.4	74.4	23.1	5	0.5		NA	NA	NA	NA	NA
Domain 7. Able to Understand and Implement the Indications, Contraindications, and Evidence for the Following Programs:
Conditioning	100	82.1	17.9	5	0		NA	NA	NA	NA	NA
Endurance Training	100	94.9	5.1	5	0		NA	NA	NA	NA	NA
Muscle Strength Training	100	94.9	5.1	5	0		NA	NA	NA	NA	NA
ADL Training	100	89.7	10.3	5	0		NA	NA	NA	NA	NA
Respiratory Assistance and Cough Assistance	94.9	74.4	20.5	5	0.5		NA	NA	NA	NA	NA
Suctioning	100	69.2	30.8	5	1		NA	NA	NA	NA	NA
Abbreviations: ADLs, Activities of Daily Living; BMI, Body Mass Index; CO2, Carbon Dioxide; COPD, Chronic Obstructive Pulmonary Disease; CPF, Cough Peak Flow; CT, Computed Tomography; DLCO, Diffusing Capacity of the Lungs for Carbon Monoxide; FEV, Forced Expiratory Volume; MRC Sum Scale, Medical Research Council Sum Scale; MRI, Magnetic Resonance Imaging; PEmax, Maximum Expiratory Pressure; PETCO…
