# Supplementary material for: Minimum standards for physical therapists providing rehabilitation care for people with chronic respiratory diseases in Japan: An e-Delphi study
Source: PLoS One. 2026 Mar 10;21(3):e0344464. doi: 10.1371/journal.pone.0344464 (PMC12974871; doi:10.1371/journal.pone.0344464)
Supplement: S4 Table — Abbreviations: ADLs, Activities of Daily Living; BMI, Body Mass Index; CO2, Carbon Dioxide; COPD, Chronic Obstructive Pulmonary Disease; CPF, Cough Peak Flow; CT, Computed Tomography; DLCO, Diffusing Capacity of the Lungs for Carbon Monoxide; FEV, Forced Expiratory Volume; MRC Sum Scale, Medical Research Council Sum Scale; MRI, Magnetic Resonance Imaging; PEmax, Maximum Expiratory Pressure; PETCO2, End-Tidal Carbon Dioxide Pressure; PImax, Maximum Inspiratory Pressure; SpO2, Peripheral Oxygen Saturation; %IBW, Percentage of Ideal Body Weight; %LBW, Percentage of Lean Body Weight; VC, Vital Capacity. Items designated as “highly recommended” or “recommended” (n = 105) constitute the final minimum standards. (XLSX) [file pone.0344464.s005.xlsx]

## Sheet: S4 Table
S4 Table. Final consensus designation (highly recommended, recommended, or no consensus) for all candidate items (n=114), organized by domain/category
Domain/category and item	Highly Recommended	Recommended	No consensus
Domain 1. Possessing Knowledge on the Following Chronic Respiratory Diseases: (Highly recommended, n=8; Recommended, n=7; No consensus, n=0):
Guidelines on Chronic Respiratory Diseases	✔
Guidelines on Respiratory Physical Therapy for Chronic Respiratory Diseases	✔
Bronchodilators		✔
Inhalation Devices		✔
Steroids		✔
Antibiotics		✔
Acute Exacerbations	✔
Smoking Cessation	✔
Social Resources and Welfare		✔
Long-Term Care Insurance		✔
Self-Management	✔
Advance Care Planning		✔
Multidisciplinary Interventions and Respiratory Care Support Teams	✔
Home Oxygen Therapy	✔
Home Mechanical Ventilation	✔
Domain 2. Understanding and Interpreting Various Medical Devices and Equipment: (Highly recommended, n=6; Recommended, n=4; No consensus, n=4):
Oxygen therapy: Low-flow systems	✔
Oxygen therapy: High-flow systems	✔
Oxygen therapy: High-flow nasal cannula therapy	✔
Oxygen therapy: Home oxygen therapy	✔
Oxygen therapy: Home oxygen therapy (liquid oxygen)		✔
Arterial Line			✔
Central Venous Catheter			✔
Tracheostomy, Tracheal Cannula, Minitracheostomy		✔
Indwelling Urinary Catheter			✔
Chest Drain		✔
Nasogastric Tube			✔
Suction Device	✔
Cough Assist Device		✔
Oxygen Cylinder	✔
Domain 3. Understanding and Interpreting Mechanical Ventilation: (Highly recommended, n=5; Recommended, n=5; No consensus, n=0):
Intubated Mechanical Ventilation	✔
Non-invasive Ventilation	✔
Synchronized Intermittent Mandatory Ventilation		✔
Volume-Controlled Ventilation		✔
Pressure-Controlled Ventilation		✔
Positive End-Expiratory Pressure		✔
Pressure Support	✔
Continuous Positive Airway Pressure	✔
Adaptive Servo-Ventilation		✔
Protocols for Weaning from Mechanical Ventilation	✔
Domain 4. Understanding and Interpreting Pathophysiology: (Highly recommended, n=7; Recommended, n=5; No consensus, n=1):
Chronic Obstructive Pulmonary Disease	✔
Interstitial Lung Disease	✔
Pulmonary Tuberculosis/Post-Tuberculosis Sequelae		✔
Bronchial Asthma	✔
Nontuberculous Mycobacterial Infections		✔
Lung Cancer	✔
Pulmonary Hypertension		✔
Scoliosis			✔
Pneumonia	✔
Pneumothorax		✔
Pleural Effusion		✔
Frailty	✔
Sarcopenia	✔
Domain 5. Understanding and Interpreting the Results of Various Medical Tests: (Highly recommended, n=9; Recommended, n=4; No consensus, n=1):
Pulmonary Function Tests (FEV, VC, etc.)	✔
Pulmonary Function Tests (DLCO)	✔
Chest X-ray	✔
Chest CT	✔
Chest MRI		✔
Electrocardiogram		✔
Cardiac Ultrasound		✔
Blood Tests: Hematology	✔
Blood Tests: Biochemistry	✔
Sputum Culture			✔
Pulse Oximetry (SpO2)	✔
End-Tidal CO2 Pressure (PETCO2)		✔
Arterial Blood Gas Analysis	✔
Nutritional Status Assessment (BMI, %IBW, %LBW, etc.)	✔
Domain 6. Able to Perform and Interpret the Following Assessment Items: (Highly recommended, n=23; Recommended, n=16; No consensus, n=3):
Japan Coma Scale	✔
Glasgow Coma Scale	✔
Richmond Agitation-Sedation Scale	✔
Physical Assessment of the Respiratory System: Inspection	✔
Physical Assessment of the Respiratory System: Palpation	✔
Physical Assessment of the Respiratory System: Auscultation	✔
Physical Assessment of the Respiratory System: Percussion	✔
Respiratory Rate	✔
Evaluation of the Breathing Patterns	✔
Cough Ability (Cough Peak Flow)	✔
Joint Range of Motion		✔
Respiratory Muscle Strength (PEmax, PImax, CPF, etc.)	✔
Hand Grip Strength	✔
Limb Muscle Strength (Manual Muscle Testing)	✔
MRC Sum Scale	✔
Skeletal Muscle Mass Index		✔
Borg Scale	✔
Visual Analog Scale		✔
Modified British Medical Research Council	✔
Target Dyspnea Ratings		✔
Barthel Index		✔
Functional Independence Measure		✔
Nottingham Extended ADL Scale	✔
Barthel Index Dyspnea		✔
SpO2 Monitoring During Daily Activities	✔
Short Physical Performance Battery (SPPB)	✔
Japanese Version of the Frailty Criteria		✔
Pedometer	✔
Activity Tracker	✔
Home-Based Life-Space Assessment			✔
6-Minute Walk Test	✔
Shuttle Walking Test		✔
Cardiopulmonary Exercise Testing		✔
Repetitive Saliva Swallowing Test		✔
Modified Water Swallow Test		✔
St. George's Respiratory Questionnaire		✔
Chronic Respiratory Disease Questionnaire		✔
Short-Form 36-Item Health Survey		✔
Japanese Version of EuroQol 5 Dimension			✔
Hospital Anxiety and Depression Scale		✔
Patient Health Questionnaire-9			✔
COPD Assessment Test	✔
Domain 7. Able to Understand and Implement the Indications, Contraindications, and Evidence for the Following Programs: (Highly recommended, n=6; Recommended, n=0; No consensus, n=0):
Conditioning	✔
Endurance Training	✔
Muscle Strength Training	✔
ADL Training	✔
Respiratory Assistance and Cough Assistance	✔
Suctioning	✔
Abbreviations: ADLs, Activities of Daily Living; BMI, Body Mass Index; CO2, Carbon Dioxide; COPD, Chronic Obstructive Pulmonary Disease; CPF, Cough Peak Flow; CT, Computed Tomography; DLCO, Diffusing Capacity of the Lungs for Carbon Monoxide; FEV, Forced Expiratory Volume; MRC Sum Scale, Medical Research Council Sum Scale; MRI, Magnetic Resonance Imaging; PEmax, Maximum Expiratory Pressure; PETCO…
Note: Unindented rows indicate domain/category headings; indented rows list individual items.
Checkmarks indicate the final consensus designation. Items marked “Highly recommended” or “Recommended” constitute the included minimum standards (n=105).
Items marked “No consensus” did not meet the prespecified ≥70% inclusion criterion after Round 2.
