# Supplementary material for: Minimum standards for physical therapists providing rehabilitation care for people with chronic respiratory diseases in Japan: An e-Delphi study
Source: PLoS One. 2026 Mar 10;21(3):e0344464. doi: 10.1371/journal.pone.0344464 (PMC12974871; doi:10.1371/journal.pone.0344464)
Supplement: S5 Table — (XLSX) [file pone.0344464.s006.xlsx]

## Sheet: S5 Table
S5 Table. Domain-by-consensus summary of final consensus designations for all candidate items (n=114), organized by domain/category (Domains 1–7).
Domain	Highly recommended (n)	Recommended (n)	No consensus (n)	Total items (n)
Domain 1. Possessing Knowledge on the Following Chronic Respiratory Diseases	8	7	0	15
Domain 2. Understanding and Interpreting Various Medical Devices and Equipment	6	4	4	14
Domain 3. Understanding and Interpreting Mechanical Ventilation	5	5	0	10
Domain 4. Understanding and Interpreting Pathophysiology	7	5	1	13
Domain 5. Understanding and Interpreting the Results of Various Medical Tests	9	4	1	14
Domain 6. Able to Perform and Interpret the Following Assessment Items	23	16	3	42
Domain 7. Able to Understand and Implement the Indications, Contraindications, and Evidence for the Following Programs	6	0	0	6
Total	64	41	9	114
Legend: Values are the number of candidate items in each domain/category. Final designations follow the prespecified criteria: consensus for inclusion was defined a ≥ 70% of panelists rating an item as 4 (recommended) or 5 (highly recommended); items with median=5 were classified as Highly recommended, items with median=4 as Recommended, and items that did not reach ≥ 70% after Round 2 as No cons…
Domains/categories: Domain 1, knowledge of CRDs; Domain 2, medical devices/equipment; Domain 3, mechanical ventilation; Domain 4, pathophysiology; Domain 5, medical tests; Domain 6, assessment items; Domain 7, programs.
