# Supplementary material for: Minimum standards for physical therapists providing rehabilitation care for people with chronic respiratory diseases in Japan: An e-Delphi study
Source: PLoS One. 2026 Mar 10;21(3):e0344464. doi: 10.1371/journal.pone.0344464 (PMC12974871; doi:10.1371/journal.pone.0344464)
Supplement: S1 Data — Counts and denominators are provided for each category; professional credentials allow multiple responses (percentages are calculated using n = 39 as the denominator; totals may exceed 100%). (XLSX) [file pone.0344464.s007.xlsx]

## Sheet: table1_counts
variable	category	count_n	denominator_n	percent_reported	multiple_response	notes
Age group	20–29 years old	0	39	0	No
Age group	30–39 years old	10	39	26	No
Age group	40–49 years old	17	39	44	No
Age group	50–59 years old	11	39	28	No
Age group	60 years or older	1	39	3	No
Clinical experience as a physical therapist	< 10 years	1	39	3	No
Clinical experience as a physical therapist	10–19 years	16	39	41	No
Clinical experience as a physical therapist	20–29 years	13	39	33	No
Clinical experience as a physical therapist	30–39 years	9	39	23	No
Type of work facility	Medical facility	20	39	51	No
Type of work facility	Long-term care facility	0	39	0	No
Type of work facility	University/educational institution	19	39	49	No
Type of work facility	Other	0	39	0	No
Peer-reviewed publications on respiratory physical therapy	0 publications	3	39	8	No
Peer-reviewed publications on respiratory physical therapy	1–4 publications	14	39	36	No
Peer-reviewed publications on respiratory physical therapy	≥5 publications	22	39	56	No
Professional credentials	Certified Physical Therapist (Pulmonary disease)	22	39	56	Yes	Multiple responses allowed; percentages use denominator n=39 (totals may exceed 100%).
Professional credentials	Specialist Physical Therapist (Respiratory Physical Therapy / Cardiovascular Physical Therapy / Diabetes Physical Therapy)	26	39	67	Yes	Multiple responses allowed; percentages use denominator n=39 (totals may exceed 100%).
Professional credentials	(Three-Society Joint) Certified Respiratory Therapist	29	39	74	Yes	Multiple responses allowed; percentages use denominator n=39 (totals may exceed 100%).
Professional credentials	Respiratory Care Instructor (Kokyu Care Shidoshi)	22	39	56	Yes	Multiple responses allowed; percentages use denominator n=39 (totals may exceed 100%).
Highest qualification	Diploma	9	39	23	No
Highest qualification	Bachelor's degree	8	39	21	No
Highest qualification	Master's degree	7	39	18	No
Highest qualification	Doctoral degree	15	39	38	No

## Sheet: CODEBOOK
Field	Description
File purpose	Aggregated participant characteristic counts underlying Table 1 (n=39).
variable	Characteristic name (Table 1 section header).
category	Category label for the characteristic.
count_n	Numerator: number of participants in the category.
denominator_n	Denominator used for percentage calculation (here n=39).
percent_reported	Percentage reported in Table 1 (rounded to 0 decimals).
multiple_response	Yes if multiple categories could be selected by the same participant (Professional credentials); otherwise No.
notes	Additional notes (e.g., multiple responses allowed; totals may exceed 100%).
Rounding	Percentages were calculated as 100*count_n/denominator_n and rounded to the nearest integer.
