# Supplementary material for: Minimum standards for physical therapists providing rehabilitation care for people with chronic respiratory diseases in Japan: An e-Delphi study
Source: PLoS One. 2026 Mar 10;21(3):e0344464. doi: 10.1371/journal.pone.0344464 (PMC12974871; doi:10.1371/journal.pone.0344464)
Supplement: S2 Data — Rows represent item-by-round records. The 1–5 scale is: 1 = not at all recommended, 2 = not recommended, 3 = neutral, 4 = recommended, 5 = highly recommended. Agreement for consensus is defined as the proportion rated 4 or 5 (consensus threshold as specified in the Methods). (XLSX) [file pone.0344464.s008.xlsx]

## Sheet: item_round_counts
item_id	domain	item_text	round	n_total	n_5_highly_recommended	n_4_recommended	n_3_neutral_or_uncertain	n_2_not_recommended	n_1_strongly_not_recommended	n_missing_or_not_rated	n_agree_(4_or_5)	pct_agree_(4_or_5)	median	iqr	final_decision
1	1	Guidelines on Chronic Respiratory Diseases	1	39	29	10	0	0	0	0	39	1	5	0.5	Highly recommended
2	1	Guidelines on Respiratory Physical Therapy for Chronic Respiratory Diseases	1	39	35	3	1	0	0	0	38	0.974359	5	0	Highly recommended
3	1	Bronchodilators	1	39	11	27	1	0	0	0	38	0.974359	4	1	Recommended
4	1	Inhalation Devices	1	39	5	26	6	2	0	0	31	0.794872	4	0	Recommended
5	1	Steroids	1	39	5	29	5	0	0	0	34	0.871795	4	0	Recommended
6	1	Antibiotics	1	39	4	21	11	2	1	0	25	0.641026	4	1	No consensus
7	1	Acute Exacerbations	1	39	27	12	0	0	0	0	39	1	5	1	Highly recommended
8	1	Smoking Cessation	1	39	20	16	3	0	0	0	36	0.923077	5	1	Highly recommended
9	1	Social Resources and Welfare	1	39	12	22	5	0	0	0	34	0.871795	4	1	Recommended
10	1	Long-Term Care Insurance	1	39	6	25	7	1	0	0	31	0.794872	4	0	Recommended
11	1	Self-Management	1	39	24	15	0	0	0	0	39	1	5	1	Highly recommended
12	1	Advance Care Planning	1	39	12	22	4	1	0	0	34	0.871795	4	1	Recommended
13	1	Multidisciplinary Interventions and Respiratory Care Support Teams	1	39	24	12	3	0	0	0	36	0.923077	5	1	Highly recommended
14	1	Home Oxygen Therapy	1	39	30	9	0	0	0	0	39	1	5	0	Highly recommended
15	1	Home Mechanical Ventilation	1	39	21	14	4	0	0	0	35	0.897436	5	1	Highly recommended
16	2	Oxygen therapy: Low-flow systems	1	39	32	7	0	0	0	0	39	1	5	0	Highly recommended
17	2	Oxygen therapy: High-flow systems	1	39	30	7	1	1	0	0	37	0.948718	5	0	Highly recommended
18	2	Oxygen therapy: High-flow nasal cannula therapy	1	39	21	16	2	0	0	0	37	0.948718	5	1	Highly recommended
19	2	Oxygen therapy: Home oxygen therapy	1	39	31	8	0	0	0	0	39	1	5	0	Highly recommended
20	2	Oxygen therapy: Home oxygen therapy (liquid oxygen)	1	39	19	17	3	0	0	0	36	0.923077	4	1	Recommended
21	2	Arterial Line	1	39	1	21	13	3	1	0	22	0.564	4	1	No consensus
22	2	Central Venous Catheter	1	39	2	20	12	4	1	0	22	0.564	4	1	No consensus
23	2	Tracheostomy, Tracheal Cannula, Minitracheostomy	1	39	15	19	5	0	0	0	34	0.871795	4	1	Recommended
24	2	Indwelling Urinary Catheter	1	39	3	14	16	5	1	0	17	0.436	3	1	No consensus
25	2	Chest Drain	1	39	11	21	6	1	0	0	32	0.820513	4	1	Recommended
26	2	Nasogastric Tube	1	39	5	17	13	4	0	0	22	0.564	4	1	No consensus
27	2	Suction Device	1	39	22	15	2	0	0	0	37	0.948718	5	1	Highly recommended
28	2	Cough Assist Device	1	39	14	19	6	0	0	0	33	0.846154	4	1	Recommended
29	2	Oxygen Cylinder	1	39	30	9	0	0	0	0	39	1	5	0	Highly recommended
30	3	Intubated Mechanical Ventilation	1	39	21	17	0	1	0	0	38	0.974359	5	1	Highly recommended
31	3	Non-invasive Ventilation	1	39	25	14	0	0	0	0	39	1	5	1	Highly recommended
32	3	Synchronized Intermittent Mandatory Ventilation	1	39	16	18	4	1	0	0	34	0.871795	4	1	Recommended
33	3	Volume-Controlled Ventilation	1	39	16	21	1	0	1	0	37	0.948718	4	1	Recommended
34	3	Pressure-Controlled Ventilation	1	39	19	18	1	0	1	0	37	0.948718	4	1	Recommended
35	3	Positive End-Expiratory Pressure	1	39	19	19	0	1	0	0	38	0.974359	4	1	Recommended
36	3	Pressure Support	1	39	20	18	0	1	0	0	38	0.974359	5	1	Highly recommended
37	3	Continuous Positive Airway Pressure	1	39	20	18	0	1	0	0	38	0.974359	5	1	Highly recommended
38	3	Adaptive Servo-Ventilation	1	39	13	15	8	2	1	0	28	0.717949	4	2	Recommended
39	3	Protocols for Weaning from Mechanical Ventilation	1	39	20	17	1	1	0	0	37	0.948718	5	1	Highly recommended
40	4	Chronic Obstructive Pulmonary Disease	1	39	38	1	0	0	0	0	39	1	5	0	Highly recommended
41	4	Interstitial Lung Disease	1	39	38	1	0	0	0	0	39	1	5	0	Highly recommended
42	4	Pulmonary Tuberculosis/Post-Tuberculosis Sequelae	1	39	17	18	4	0	0	0	35	0.897436	4	1	Recommended
43	4	Bronchial Asthma	1	39	23	15	1	0	0	0	38	0.974359	5	1	Highly recommended
44	4	Nontuberculous Mycobacterial Infections	1	39	19	16	4	0	0	0	35	0.897436	4	1	Recommended
45	4	Lung Cancer	1	39	26	13	0	0	0	0	39	1	5	1	Highly recommended
46	4	Pulmonary Hypertension	1	39	19	19	1	0	0	0	38	0.974359	4	1	Recommended
47	4	Scoliosis	1	39	8	18	11	2	0	0	26	0.667	4	1	No consensus
48	4	Pneumonia	1	39	32	7	0	0	0	0	39	1	5	0	Highly recommended
49	4	Pneumothorax	1	39	19	18	2	0	0	0	37	0.948718	4	1	Recommended
50	4	Pleural Effusion	1	39	16	21	2	0	0	0	37	0.948718	4	1	Recommended
51	4	Frailty	1	39	27	11	1	0	0	0	38	0.974359	5	1	Highly recommended
52	4	Sarcopenia	1	39	29	9	1	0	0	0	38	0.974359	5	0.5	Highly recommended
53	5	Pulmonary Function Tests (FEV, VC, etc.)	1	39	37	2	0	0	0	0	39	1	5	0	Highly recommended
54	5	Pulmonary Function Tests (DLCO)	1	39	23	16	0	0	0	0	39	1	5	1	Highly recommended
55	5	Chest X-ray	1	39	35	4	0	0	0	0	39	1	5	0	Highly recommended
56	5	Chest CT	1	39	32	6	1	0	0	0	38	0.974359	5	0	Highly recommended
57	5	Chest MRI	1	39	12	16	8	3	0	0	28	0.717949	4	2	Recommended
58	5	Electrocardiogram	1	39	18	18	3	0	0	0	36	0.923077	4	1	Recommended
59	5	Cardiac Ultrasound	1	39	8	24	6	0	1	0	32	0.820513	4	0	Recommended
60	5	Blood Tests: Hematology	1	39	28	8	3	0	0	0	36	0.923077	5	1	Highly recommended
61	5	Blood Tests: Biochemistry	1	39	29	8	2	0	0	0	37	0.948718	5	0.5	Highly recommended
62	5	Sputum Culture	1	39	8	16	13	2	0	0	24	0.615	4	1	No consensus
63	5	Pulse Oximetry (SpO2)	1	39	37	2	0	0	0	0	39	1	5	0	Highly recommended
64	5	End-Tidal CO2 Pressure (PETCO2)	1	39	13	19	5	0	2	0	32	0.820513	4	1	Recommended
65	5	Arterial Blood Gas Analysis	1	39	34	5	0	0	0	0	39	1	5	0	Highly recommended
66	5	Nutritional Status Assessment (BMI, %IBW, %LBW, etc.)	1	39	30	9	0	0	0	0	39	1	5	0	Highly recommended
67	6	Japan Coma Scale	1	39	25	8	6	0	0	0	33	0.846154	5	1	Highly recommended
68	6	Glasgow Coma Scale	1	39	21	11	7	0	0	0	32	0.820513	5	1	Highly recommended
69	6	Richmond Agitation-Sedation Scale	1	39	22	10	5	2	0	0	32	0.820513	5	1	Highly recommended
70	6	Physical Assessment of the Respiratory System: Inspection	1	39	35	4	0	0	0	0	39	1	5	0	Highly recommended
71	6	Physical Assessment of the Respiratory System: Palpation	1	39	34	5	0	0	0	0	39	1	5	0	Highly recommended
72	6	Physical Assessment of the Respiratory System: Auscultation	1	39	36	3	0	0	0	0	39	1	5	0	Highly recommended
73	6	Physical Assessment of the Respiratory System: Percussion	1	39	24	9	5	1	0	0	33	0.846154	5	1	Highly recommended
74	6	Respiratory Rate	1	39	33	6	0	0	0	0	39	1	5	0	Highly recommended
75	6	Evaluation of the Breathing Patterns	1	39	30	9	0	0	0	0	39	1	5	0	Highly recommended
76	6	Cough Ability (Cough Peak Flow)	1	39	22	14	2	1	0	0	36	0.923077	5	1	Highly recommended
77	6	Joint Range of Motion	1	39	16	15	7	1	0	0	31	0.794872	4	1	Recommended
78	6	Respiratory Muscle Strength (PEmax, PImax, CPF, etc.)	1	39	25	11	3	0	0	0	36	0.923077	5	1	Highly recommended
79	6	Hand Grip Strength	1	39	32	7	0	0	0	0	39	1	5	0	Highly recommended
80	6	Limb Muscle Strength (Manual Muscle Testing)	1	39	21	12	5	1	0	0	33	0.846154	5	1	Highly recommended
81	6	MRC Sum Scale	1	39	23	11	4	1	0	0	34	0.871795	5	1	Highly recommended
82	6	Skeletal Muscle Mass Index	1	39	11	22	6	0	0	0	33	0.846154	4	1	Recommended
83	6	Borg Scale	1	39	36	3	0	0	0	0	39	1	5	0	Highly recommended
84	6	Visual Analog Scale	1	39	19	12	7	1	0	0	31	0.794872	4	1	Recommended
85	6	Modified British Medical Research Council	1	39	33	6	0	0	0	0	39	1	5	0	Highly recommended
86	6	Target Dyspnea Ratings	1	39	12	19	8	0	0	0	31	0.794872	4	1	Recommended
87	6	Barthel Index	1	39	13	16	6	1	3	0	29	0.74359	4	1.5	Recommended
88	6	Functional Independence Measure	1	39	15	15	5	1	3	0	30	0.769231	4	1	Recommended
89	6	Nottingham Extended ADL Scale	1	39	22	10	7	0	0	0	32	0.820513	5	1	Highly recommended
90	6	Barthel Index Dyspnea	1	39	17	16	6	0	0	0	33	0.846154	4	1	Recommended
91	6	SpO2 Monitoring During Daily Activities	1	39	29	10	0	0	0	0	39	1	5	0.5	Highly recommended
92	6	Short Physical Performance Battery (SPPB)	1	39	20	16	2	1	0	0	36	0.923077	5	1	Highly recommended
93	6	Japanese Version of the Frailty Criteria	1	39	19	18	2	0	0	0	37	0.948718	4	1	Recommended
94	6	Pedometer	1	39	25	13	1	0	0	0	38	0.974359	5	1	Highly recommended
95	6	Activity Tracker	1	39	20	18	1	0	0	0	38	0.974359	5	1	Highly recommended
96	6	Home-Based Life-Space Assessment	1	39	6	21	12	0	0	0	27	0.692	4	1	No consensus
97	6	Six-Minute Walk Test	1	39	37	2	0	0	0	0	39	1	5	0	Highly recommended
98	6	Shuttle Walking Test	1	39	15	16	8	0	0	0	31	0.794872	4	1	Recommended
99	6	Cardiopulmonary Exercise Testing	1	39	6	25	6	1	1	0	31	0.794872	4	0	Recommended
100	6	Repetitive Saliva Swallowing Test	1	39	11	20	7	1	0	0	31	0.794872	4	1	Recommended
101	6	Modified Water Swallow Test	1	39	10	18	9	2	0	0	28	0.717949	4	1.5	Recommended
102	6	St. George's Respiratory Questionnaire	1	39	18	19	2	0	0	0	37	0.948718	4	1	Recommended
103	6	Chronic Respiratory Disease Questionnaire	1	39	9	19	10	1	0	0	28	0.717949	4	1	Recommended
104	6	Short-Form 36-Item Health Survey	1	39	10	21	7	1	0	0	31	0.794872	4	0.5	Recommended
105	6	Japanese Version of EuroQol 5 Dimension	1	39	9	18	10	2	0	0	27	0.692	4	1	No consensus
106	6	Hospital Anxiety and Depression Scale	1	39	15	21	3	0	0	0	36	0.923077	4	1	Recommended
107	6	Patient Health Questionnaire-9	1	39	5	17	15	2	0	0	22	0.564	4	1	No consensus
108	6	COPD Assessment Test	1	39	29	9	1	0	0	0	38	0.974359	5	0.5	Highly recommended
109	7	Conditioning	1	39	32	7	0	0	0	0	39	1	5	0	Highly recommended
110	7	Endurance Training	1	39	37	2	0	0	0	0	39	1	5	0	Highly recommended
111	7	Muscle Strength Training	1	39	37	2	0	0	0	0	39	1	5	0	Highly recommended
112	7	ADL Training	1	39	35	4	0	0	0	0	39	1	5	0	Highly recommended
113	7	Respiratory Assistance and Cough Assistance	1	39	29	8	2	0	0	0	37	0.948718	5	0.5	Highly recommended
114	7	Suctioning	1	39	27	12	0	0	0	0	39	1	5	1	Highly recommended
6	1	Antibiotics	2	39	8	21	8	1	1	0	29	0.744	4	0.5	Recommended
21	2	Arterial Line	2	39	14	10	11	3	1	0	24	0.615	4	2	No consensus
22	2	Central Venous Catheter	2	39	8	17	10	3	1	0	25	0.641	4	1	No consensus
24	2	Indwelling Urinary Catheter	2	39	6	14	13	5	1	0	20	0.513	4	1	No consensus
26	2	Nasogastric Tube	2	39	8	17	11	3	0	0	25	0.641	4	1	No consensus
47	4	Scoliosis	2	39	4	14	13	8	0	0	18	0.462	3	1	No consensus
62	5	Sputum Culture	2	39	5	14	16	3	1	0	19	0.487	3	1	No consensus
96	6	Home-Based Life-Space Assessment	2	39	3	14	18	4	0	0	17	0.436	3	1	No consensus
105	6	Japanese Version of EuroQol 5 Dimension	2	39	4	16	14	5	0	0	20	0.513	4	1	No consensus
107	6	Patient Health Questionnaire-9	2	39	2	14	18	3	2	0	16	0.41	3	1	No consensus

## Sheet: CODEBOOK
Variable	Description / notes	Example
item_id	Unique item identifier (1..114)	8
domain	Domain number (1..7)	1
item_text	Item wording (English)	Smoking Cessation
round	Delphi round number	1
n_total	Number of valid ratings (1–5) for the item in that round (denominator). Excludes missing/not rated.	39
n_5_highly_recommended	Count of responses with rating 5 = 'highly recommended'.	20
n_4_recommended	Count of responses with rating 4 = 'recommended'.	16
n_3_neutral_or_uncertain	Count of responses with rating 3 = 'neutral'.	3
n_2_not_recommended	Count of responses with rating 2 = 'not recommended'.	0
n_1_strongly_not_recommended	Count of responses with rating 1 = 'not at all recommended'.	0
n_missing_or_not_rated	Missing / not rated responses for that item-round (if any).	0
n_agree_(4_or_5)	Numerator for agreement/consensus: n_5_highly_recommended + n_4_recommended.	36
pct_agree_(4_or_5) (%)	Agreement rate (%) = 100 * n_agree_4_or_5 / n_total.	0.923
median	Median rating (optional if can be derived from counts, but may be included for convenience).	5
iqr	Interquartile range (optional).	1
final_decision	Final decision label for that item after that round (e.g., Highly recommended/Recommended/No consensus).	Highly recommended
